# Supplementary material for: Quantification of the natural history of visceral leishmaniasis and consequences for control
Source: Parasit Vectors. 2015 Oct 22;8:521. doi: 10.1186/s13071-015-1136-3 (PMC4618734; doi:10.1186/s13071-015-1136-3)
Supplement: Additional file 2: — Matlab file for numerically solving the system of ordinary differential equations (ODEs) that can be used to represent the 5-state model for a given set of parameter values. (M 1 kb) [file 13071_2015_1136_MOESM2_ESM.m]

% Additional file 2 for:
% Quantification of the natural history of visceral leishmaniasis and consequences for control
% Lloyd A.C. Chapman, Louise Dyson, Orin Courtenay, Rajib Chowdhury, Caryn Bern, Graham F. Medley and T. Deirdre Hollingsworth

% Code to simulate the movement of people through the pathway given in Figure 1
function AdditionalFile2()

%% Parameters
% The transition rates
q12 = 0.21;
q15 = 0.005;
q23 = 0.36;
q24 = 2.11;
q25 = 0.02;
q34 = 2.48;
q35 = 0.13;
q41 = 0.31;
q43 = 0.01;
q45 = 0.006;
Q = [0,q12,0,0,q15;
    0,0,q23,q24,q25;
    0,0,0,q34,q35;
    q41,0,q43,0,q45
    0,0,0,0,0];

% time to simulate for
max_T = 10;

%% initial values [S0,A0,I0,R0]
initial_values = [1000,0,0,0]; % the initial number of susceptibles, asymptomatics, symptomatic infected (KA) and recovered

[T,Y] = ode45(@(t,y) equations(t,y,Q),[0 max_T],initial_values);

plot(T,Y)
legend('symptomatics','asymptomatics','symptomatic infected (KA)','recovered')
xlabel('time (yrs)')
ylabel('number of people')

function dy = equations(t,y,Q)
dy = zeros(4,1);    % a column vector
S = y(1);
A = y(2);
I = y(3);
R = y(4);
dy(1) = Q(4,1)*R - (Q(1,2)+Q(1,5))*S; % dS/dt
dy(2) = Q(1,2)*S - (Q(2,3)+Q(2,4)+Q(2,5))*A; % dA/dt
dy(3) = Q(2,3)*A + Q(4,3)*R - (Q(3,4)+Q(3,5))*I; % dI/dt
dy(4) = Q(2,4)*A + Q(3,4)*I - (Q(4,1)+Q(4,3)+Q(4,5))*R; % dR/dt
